# Supplementary material for: The Effect of a 10-Week Electromyostimulation Intervention with the StimaWELL 120MTRS System on Multifidus Morphology and Function in Chronic Low Back Pain Patients: A Randomized Controlled Trial
Source: J Funct Morphol Kinesiol. 2025 Nov 18;10(4):443. doi: 10.3390/jfmk10040443 (PMC12641961; doi:10.3390/jfmk10040443)
Supplement: Supplementary file 1 [file jfmk-10-00443-s001.zip]

Archive with 1 entries (1 files):
- jfmk-3915634-supplementary.pdf
